# Supplementary material for: Digital Care Program for Urinary Incontinence in Females: A Large-Scale, Prospective, Cohort Study
Source: Healthcare (Basel). 2024 Jan 8;12(2):141. doi: 10.3390/healthcare12020141 (PMC10815799; doi:10.3390/healthcare12020141)
Supplement: Supplementary file 1 [file healthcare-12-00141-s001.zip]

Archive with 1 entries (1 files):
- healthcare-2777519-supplementary.pdf
